# Supplementary material for: Inhibition of the NLRP3 inflammasome improves lifespan in animal murine model of Hutchinson–Gilford Progeria
Source: EMBO Mol Med. 2021 Aug 27;13(10):e14012. doi: 10.15252/emmm.202114012 (PMC8495449; doi:10.15252/emmm.202114012)
Supplement: Supplementary file 4 — Source Data for Figure 1 [file EMMM-13-e14012-s001.zip]

Archive with 7 entries (6 files):
- EMM-2021-14012-V4-Figure_1A_Source_Data-sd.pdf
- __MACOSX/
- __MACOSX/._EMM-2021-14012-V4-Figure_1A_Source_Data-sd.pdf
- EMM-2021-14012-V4-Figure_1C_Source_Data-sd.pdf
- __MACOSX/._EMM-2021-14012-V4-Figure_1C_Source_Data-sd.pdf
- EMM-2021-14012-V4-Figure_1E_Source_Data-sd.pdf
- __MACOSX/._EMM-2021-14012-V4-Figure_1E_Source_Data-sd.pdf
